# Supplementary material for: Healthcare Communication Experiences of Hispanic Caregivers of Childhood Cancer Survivors
Source: Healthcare (Basel). 2024 Jun 30;12(13):1307. doi: 10.3390/healthcare12131307 (PMC11241517; doi:10.3390/healthcare12131307)
Supplement: Supplementary file 1 [file healthcare-12-01307-s001.zip]

Archive with 1 entries (1 files):
- healthcare-3063028-supplementary.pdf
